# Supplementary material for: 6-Bromo-1,3-benzothia­zol-2-amine
Source: Acta Crystallogr Sect E Struct Rep Online. 2012 Sep 26;68(Pt 10):o3016. doi: 10.1107/S1600536812040123 (PMC3470373; doi:10.1107/S1600536812040123)
Supplement: Supplementary file 2 [file e-68-o3016-Isup2.hkl]

# 
# h,k,l, Fc-squared, Fo-squared, sigma(Fo-squared) and status flag 
# 
data_I
_shelx_title ' 120208f in Pna2(1)' 
_shelx_refln_list_code          4 
_shelx_F_calc_maximum      150.89 
_exptl_crystal_F_000       448.00 
_reflns_d_resolution_high  0.8407 
 
loop_ 
 _symmetry_equiv_pos_as_xyz 
 'x, y, z' 
 '-x, -y, z+1/2' 
 'x+1/2, -y+1/2, z' 
 '-x+1/2, y+1/2, z+1/2' 
 
_cell_length_a     8.6268 
_cell_length_b    22.4867 
_cell_length_c     4.0585 
_cell_angle_alpha  90.000 
_cell_angle_beta   90.000 
_cell_angle_gamma  90.000 
 
_shelx_F_squared_multiplier     1.000 
 
loop_ 
 _refln_index_h 
 _refln_index_k 
 _refln_index_l 
 _refln_F_squared_calc 
 _refln_F_squared_meas 
 _refln_F_squared_sigma 
 _refln_observed_status 
   0   0  -4      824.27      480.04     52.44 o 
   2   0  -4       39.22        3.97     23.63 o 
   4   0  -4       38.51        4.64     51.94 o 
   1   1  -4       16.07       88.39     17.63 o 
   2   1  -4       61.78       49.82     29.70 o 
   3   1  -4       50.21      192.23     36.62 o 
   4   1  -4       32.33       90.21     40.46 o 
   5   1  -4        9.69      -58.71     40.63 o 
   0   2  -4       34.95       38.06     24.85 o 
   1   2  -4       33.07       74.89     18.35 o 
   2   2  -4       34.79       73.91     28.96 o 
   3   2  -4       77.93       71.75     33.71 o 
   4   2  -4        7.84      -38.95     36.51 o 
   5   2  -4      117.66       33.41    115.05 o 
   1   3  -4       34.71       74.80     17.75 o 
   2   3  -4       13.05       85.85     30.37 o 
   3   3  -4       41.48       32.26     30.35 o 
   4   3  -4       33.34       75.59     54.32 o 
   5   3  -4       18.68       23.66     42.97 o 
   0   4  -4       41.82      101.11     35.91 o 
   1   4  -4        8.15        7.51     18.59 o 
   2   4  -4        3.16       45.04     28.11 o 
   3   4  -4      213.87      167.11     36.63 o 
   4   4  -4       47.06       31.55     34.66 o 
   5   4  -4       13.41      -64.53     43.02 o 
   1   5  -4        9.67        6.44     18.78 o 
   2   5  -4       64.73      129.44     30.09 o 
   3   5  -4        1.55       56.99     34.93 o 
   4   5  -4       37.15       63.04     37.51 o 
   5   5  -4        5.07      -11.17     45.81 o 
   0   6  -4      118.14       83.63     25.53 o 
   1   6  -4       29.76        7.79     25.88 o 
   2   6  -4       27.17       99.04     30.10 o 
   3   6  -4       38.00       26.82     33.79 o 
   4   6  -4       31.02        8.49     37.41 o 
   5   6  -4        6.03      -46.58     41.37 o 
   1   7  -4       67.93      171.44     97.62 o 
   2   7  -4       20.44       83.01     29.10 o 
   3   7  -4       49.27       95.98     35.79 o 
   4   7  -4       47.41       48.27     58.62 o 
   5   7  -4       17.68      -23.24     43.25 o 
   0   8  -4      206.14      168.22     37.55 o 
   1   8  -4      202.77      159.83     32.03 o 
   2   8  -4       14.36       35.58     30.83 o 
   3   8  -4       72.89      135.30     34.15 o 
   4   8  -4        6.06        3.33     37.58 o 
   1   9  -4       73.60      140.38     40.17 o 
   2   9  -4       38.08       46.45     31.97 o 
   3   9  -4       71.67      183.23     59.65 o 
   4   9  -4       43.82      -22.31     58.47 o 
   1  10  -4       14.74       92.85     37.82 o 
   2  10  -4        3.94       39.12     30.34 o 
   3  10  -4       18.38       15.15     32.35 o 
   4  10  -4      147.84       22.19     39.25 o 
   1  11  -4       53.31       80.17     37.65 o 
   2  11  -4       32.70      107.49     42.33 o 
   3  11  -4       22.46       49.03     38.92 o 
   1  12  -4       98.19       93.59     37.74 o 
   2  12  -4       20.48       52.39     38.06 o 
   3  12  -4       13.99       -1.72     43.36 o 
   1  13  -4       48.50       59.52     36.62 o 
   2  13  -4       18.00       57.78     42.97 o 
   2  14  -4        1.82        8.83     42.72 o 
   2   0  -3      282.65      264.83     49.90 o 
   4   0  -3       84.01       41.10     42.13 o 
   6   0  -3      220.91      226.47     64.53 o 
   8   0  -3       47.06      -51.63     65.90 o 
   0   1  -3       98.56      211.20     21.74 o 
   1   1  -3      202.45      235.07     22.75 o 
   2   1  -3      329.16      336.69     18.50 o 
   3   1  -3       68.74      117.42     33.67 o 
   4   1  -3      840.50      753.13     48.99 o 
   5   1  -3       29.19       86.86     32.73 o 
   6   1  -3      213.51      133.66     46.89 o 
   7   1  -3       32.69      -35.41     43.80 o 
   8   1  -3        4.76      -62.61     41.74 o 
   1   2  -3      514.71      610.36     33.71 o 
   2   2  -3      127.39      169.88     34.46 o 
   3   2  -3      126.77      236.61     24.39 o 
   4   2  -3        4.26       91.40     26.29 o 
   5   2  -3       75.08       80.05     32.67 o 
   6   2  -3       10.71       71.23     41.04 o 
   7   2  -3       19.86      -37.35     39.87 o 
   8   2  -3        7.85      -61.79     41.20 o 
   0   3  -3      232.57      277.17     23.17 o 
   1   3  -3      921.29      684.19     26.60 o 
   2   3  -3      324.29      291.94     20.05 o 
   3   3  -3       21.36       85.23     26.28 o 
   4   3  -3       46.53       79.47     20.41 o 
   5   3  -3       58.68      -17.23     22.84 o 
   6   3  -3       51.37      -35.92     35.94 o 
   7   3  -3      168.23      155.70     48.70 o 
   1   4  -3       11.40       32.84     12.65 o 
   2   4  -3      244.34      468.60     37.59 o 
   3   4  -3      351.30      431.40     26.50 o 
   4   4  -3       56.42      128.12     23.38 o 
   5   4  -3       37.01       65.25     27.78 o 
   6   4  -3       40.57       10.14     38.48 o 
   7   4  -3       53.93      -31.59     41.26 o 
   0   5  -3      139.46       84.42     27.17 o 
   1   5  -3      462.52      435.90     24.52 o 
   3   5  -3      329.76      326.31     24.23 o 
   4   5  -3      283.25      288.40     26.24 o 
   5   5  -3      110.20       57.53     25.42 o 
   6   5  -3       26.30       27.71     30.59 o 
   7   5  -3      134.34       95.29     46.72 o 
   1   6  -3       20.61      109.56     21.18 o 
   2   6  -3      579.22      705.06     38.69 o 
   3   6  -3       73.96       40.58     19.04 o 
   4   6  -3       35.68       76.33     21.36 o 
   5   6  -3        0.50       27.25     23.70 o 
   6   6  -3       15.54        3.10     30.01 o 
   7   6  -3       37.85       48.18     31.96 o 
   0   7  -3       43.90       72.20     28.06 o 
   1   7  -3       91.04      167.21     16.92 o 
   2   7  -3      240.57      276.50     36.98 o 
   3   7  -3      692.90      521.76     56.85 o 
   4   7  -3      393.50      389.27     29.77 o 
   5   7  -3      335.78      217.21     28.58 o 
   6   7  -3       65.71       61.01     39.55 o 
   7   7  -3        3.90      -23.13     33.09 o 
   1   8  -3      108.97      171.80     25.20 o 
   2   8  -3       19.17       46.11     29.03 o 
   3   8  -3      275.84      378.50     26.70 o 
   4   8  -3       59.57      104.22     24.43 o 
   5   8  -3       14.85       35.19     25.58 o 
   6   8  -3       17.49       24.71     28.59 o 
   7   8  -3      106.33       69.07     34.15 o 
   0   9  -3      466.95      487.47     42.01 o 
   1   9  -3       30.23       97.31     16.01 o 
   2   9  -3      116.86      182.69     60.28 o 
   3   9  -3       20.93       78.50     34.03 o 
   4   9  -3       54.25       59.59     23.50 o 
   5   9  -3      235.01      260.12     30.16 o 
   6   9  -3      101.06      132.63     32.22 o 
   7   9  -3       34.23       18.46     34.53 o 
   1  10  -3      106.14      241.52     27.39 o 
   2  10  -3      425.16      556.76     36.99 o 
   4  10  -3       17.13       -2.03     27.95 o 
   5  10  -3       94.87      103.83     26.98 o 
   6  10  -3        5.06      -41.49     42.19 o 
   7  10  -3       20.46      -41.96     41.62 o 
   0  11  -3     1064.74      852.16     58.47 o 
   1  11  -3      237.80      362.22     41.57 o 
   2  11  -3      244.28      171.90     37.65 o 
   3  11  -3       49.82      144.10     22.63 o 
   4  11  -3        4.15      -24.18     23.33 o 
   5  11  -3       87.69       86.18     28.01 o 
   6  11  -3       33.63        8.92     30.13 o 
   1  12  -3      141.02      105.97     33.04 o 
   2  12  -3      137.94      143.69     37.47 o 
   3  12  -3       99.47       98.33     25.11 o 
   4  12  -3       15.59       -5.46     23.41 o 
   5  12  -3       10.07      -13.37     27.47 o 
   6  12  -3       60.85      -31.88     31.97 o 
   0  13  -3      144.28       56.24     28.55 o 
   1  13  -3       14.19       70.29     32.99 o 
   2  13  -3      129.38      118.78     40.86 o 
   3  13  -3      262.51      210.42     31.71 o 
   4  13  -3        1.59      -13.05     53.10 o 
   5  13  -3      335.08      266.61     37.29 o 
   6  13  -3        7.71      -29.32     32.20 o 
   1  14  -3      101.63       82.18     35.51 o 
   2  14  -3       52.61      116.15     39.98 o 
   3  14  -3       40.60       38.34     27.00 o 
   4  14  -3        8.31       42.02     32.07 o 
   5  14  -3       50.11       43.30     34.67 o 
   1  15  -3        2.57       56.73     36.05 o 
   2  15  -3       34.50       28.30     43.46 o 
   3  15  -3      365.73      251.10     36.88 o 
   4  15  -3       34.27       23.78     33.15 o 
   5  15  -3      104.23       -3.91     51.32 o 
   1  16  -3       15.93       43.21     38.92 o 
   2  16  -3      100.07       76.79     45.89 o 
   3  16  -3       60.95        2.46     29.45 o 
   4  16  -3        8.01       18.66     30.67 o 
   5  16  -3       13.59       -5.99     32.57 o 
   1  17  -3      153.02      144.77     45.81 o 
   2  17  -3      115.24      162.09     53.44 o 
   3  17  -3       34.24       49.84     34.72 o 
   4  17  -3        3.03      -22.60     34.23 o 
   1  18  -3       22.77       93.12     47.58 o 
   2  18  -3      114.12      132.51     54.03 o 
   3  18  -3       70.87      109.92     50.95 o 
   4  18  -3        2.18      -18.88     36.60 o 
   2  19  -3       67.55       58.76     55.87 o 
   3  19  -3       38.22       48.72     36.58 o 
   2  20  -3       24.69        8.24     61.44 o 
   0   0  -2     8472.88     8404.71    430.57 o 
   2   0  -2      554.90      719.34     30.66 o 
   4   0  -2      266.04      329.51     25.66 o 
   6   0  -2     1434.17     1438.56    153.14 o 
   8   0  -2      607.67      473.17     61.73 o 
   1   1  -2      163.63      245.52     24.12 o 
   2   1  -2     1267.12     1251.95     56.63 o 
   3   1  -2      127.01      174.85     11.28 o 
   4   1  -2       32.70      114.73     12.50 o 
   5   1  -2       34.78       90.78     14.80 o 
   6   1  -2        1.63       23.43     17.36 o 
   7   1  -2       29.01        8.56     23.91 o 
   8   1  -2        7.43      -46.22     35.98 o 
   9   1  -2       11.60      -56.97     50.91 o 
   0   2  -2     1802.75     2196.70    320.61 o 
   1   2  -2     1498.13     1812.29     85.00 o 
   2   2  -2     3793.98     4203.22    100.65 o 
   3   2  -2     1401.47     1410.31     41.38 o 
   4   2  -2      532.67      543.07     22.23 o 
   5   2  -2     1578.17     1397.59     57.24 o 
   6   2  -2       38.18       24.19     21.09 o 
   7   2  -2        5.17       28.28     25.23 o 
   8   2  -2      414.62      311.45     35.45 o 
   9   2  -2       20.41      -76.11     50.74 o 
   1   3  -2      817.16      906.09     27.62 o 
   2   3  -2      167.30       87.42      8.82 o 
   3   3  -2      688.14      521.99     24.35 o 
   4   3  -2       33.19       34.23     10.46 o 
   5   3  -2      160.26      182.47     21.56 o 
   6   3  -2        7.72       13.80     20.86 o 
   7   3  -2      178.98      231.18     28.46 o 
   8   3  -2       15.85      -41.58     27.72 o 
   9   3  -2        1.48      -65.08     43.39 o 
   0   4  -2      132.26      172.16     35.81 o 
   1   4  -2      701.69      630.52     25.08 o 
   2   4  -2      433.22      392.93     18.89 o 
   3   4  -2     2383.10     2283.87    130.44 o 
   4   4  -2      648.54      616.12     38.44 o 
   5   4  -2     2682.85     2380.43    102.93 o 
   6   4  -2       48.43       30.47     21.89 o 
   7   4  -2      338.75      300.77     57.56 o 
   8   4  -2        8.42      -42.50     28.34 o 
   9   4  -2       28.37      -57.72     39.49 o 
   1   5  -2       93.90       86.65     14.52 o 
   2   5  -2     2599.94     2440.84     78.32 o 
   3   5  -2       49.55      118.79     13.19 o 
   4   5  -2       10.67       52.48     15.43 o 
   5   5  -2      153.75      213.22     22.98 o 
   6   5  -2      225.93      138.35     24.58 o 
   7   5  -2       67.33       64.73     25.28 o 
   8   5  -2       22.20       27.41     34.37 o 
   9   5  -2       18.07      -53.41     53.54 o 
   0   6  -2      695.01      631.38     44.54 o 
   1   6  -2     3177.98     3208.99     84.87 o 
   2   6  -2     1878.29     2183.56     61.64 o 
   3   6  -2     1040.93     1049.10     41.01 o 
   4   6  -2        6.49       30.14     15.76 o 
   5   6  -2      291.21      311.14     24.11 o 
   6   6  -2       46.64       55.39     21.16 o 
   7   6  -2      335.48      291.16     30.94 o 
   8   6  -2      463.85      394.28     42.81 o 
   9   6  -2      177.34       58.43     40.38 o 
   2   7  -2       51.89      105.91     10.16 o 
   3   7  -2      610.78      612.89     28.41 o 
   4   7  -2       20.88       45.49     17.56 o 
   5   7  -2       37.36       26.89     17.69 o 
   6   7  -2      113.77       63.55     22.35 o 
   7   7  -2       58.09       63.58     28.29 o 
   8   7  -2        5.74      -28.02     43.08 o 
   0   8  -2     2053.28     2031.71    104.28 o 
   1   8  -2     1469.80     1559.97     99.92 o 
   2   8  -2      955.08      910.83     28.89 o 
   3   8  -2       13.39       34.23     14.61 o 
   4   8  -2      822.91      777.63     53.88 o 
   5   8  -2        0.20        3.15     19.36 o 
   6   8  -2      782.65      757.40     39.92 o 
   7   8  -2      205.67      187.43     42.28 o 
   8   8  -2      140.14       59.15     34.01 o 
   1   9  -2      362.31      421.49     21.38 o 
   2   9  -2      120.03       23.99     10.34 o 
   3   9  -2      132.44      134.04     18.30 o 
   4   9  -2        1.98      -24.09     16.21 o 
   5   9  -2       62.43       68.53     21.37 o 
   6   9  -2      292.55      273.81     27.99 o 
   7   9  -2        9.33        6.04     24.21 o 
   8   9  -2       21.36      -25.98     36.70 o 
   0  10  -2      660.01      815.72     54.91 o 
   1  10  -2       78.10       79.06     16.26 o 
   2  10  -2     1930.88     1433.76     48.95 o 
   3  10  -2       88.17      101.55     22.68 o 
   4  10  -2     2044.74     1727.41     61.58 o 
   5  10  -2      225.81      326.67     27.24 o 
   6  10  -2      384.67      344.59     30.37 o 
   7  10  -2        0.60      -24.17     67.60 o 
   8  10  -2       30.35      -39.51     74.40 o 
   1  11  -2       58.58      126.19     19.17 o 
   2  11  -2      180.20      180.86     40.16 o 
   3  11  -2       14.41       49.84     15.88 o 
   4  11  -2       29.58       42.33     18.56 o 
   5  11  -2       14.64        5.81     21.01 o 
   6  11  -2      289.57      289.52     28.79 o 
   7  11  -2       19.58       11.34     41.02 o 
   8  11  -2       70.36       43.15     37.71 o 
   0  12  -2        0.08       22.59     23.91 o 
   1  12  -2     1088.27     1072.62     40.03 o 
   2  12  -2      617.64      540.07     35.63 o 
   3  12  -2      114.81      148.79     26.50 o 
   4  12  -2     1080.66      988.97     43.44 o 
   5  12  -2      202.47      275.66     25.92 o 
   6  12  -2      234.77      259.31     29.81 o 
   7  12  -2      245.74      246.66     50.76 o 
   8  12  -2        4.27      -15.97     34.03 o 
   1  13  -2      350.13      419.76     28.62 o 
   2  13  -2      385.01      480.26     35.95 o 
   3  13  -2      526.68      496.85     43.94 o 
   4  13  -2      206.84      266.33     38.38 o 
   5  13  -2        3.49      -29.14     54.91 o 
   6  13  -2       29.02       -8.44     24.62 o 
   7  13  -2       45.53       40.91     32.53 o 
   0  14  -2      219.65      218.94     37.23 o 
   1  14  -2     1997.85     1978.45     66.67 o 
   2  14  -2       60.78      114.02     44.34 o 
   3  14  -2      450.09      441.39     35.83 o 
   4  14  -2       63.59       64.17     34.10 o 
   5  14  -2       32.70       -6.71     27.88 o 
   6  14  -2       40.36       15.95     33.28 o 
   7  14  -2      271.85      225.45     66.01 o 
   1  15  -2       44.65       88.21     18.39 o 
   2  15  -2      608.17      582.07     40.16 o 
   3  15  -2      124.04      152.53     29.93 o 
   4  15  -2       82.35       77.39     26.65 o 
   5  15  -2        7.17       -2.20     28.92 o 
   6  15  -2       10.34       38.29     43.64 o 
   7  15  -2       21.85       43.08     36.55 o 
   0  16  -2       19.01       28.92     35.39 o 
   1  16  -2      618.54      585.26     39.07 o 
   2  16  -2      248.25      232.12     52.30 o 
   3  16  -2      452.66      497.69     40.82 o 
   4  16  -2      629.26      679.40     78.26 o 
   5  16  -2      168.93      143.35     35.98 o 
   6  16  -2      172.70      226.56     39.96 o 
   7  16  -2      102.20       15.04     35.31 o 
   1  17  -2       45.05        4.74     26.41 o 
   2  17  -2      177.91      152.40     29.98 o 
   3  17  -2       91.35      104.59     30.69 o 
   4  17  -2       28.81       37.77     30.08 o 
   5  17  -2       14.17       -8.49     30.83 o 
   6  17  -2       77.77       88.67     34.98 o 
   0  18  -2      206.47      284.10     55.26 o 
   1  18  -2       31.63      -24.67     44.73 o 
   2  18  -2      267.40      320.82     38.97 o 
   3  18  -2      192.79      177.47     32.75 o 
   4  18  -2      436.35      435.68     41.72 o 
   5  18  -2      125.50       15.94     36.17 o 
   6  18  -2      155.50      200.49     37.86 o 
   1  19  -2        4.70       -2.45     51.82 o 
   2  19  -2       93.34       78.29     32.17 o 
   3  19  -2       21.91       24.08     30.13 o 
   4  19  -2        4.06       44.74     37.51 o 
   5  19  -2       69.38       93.09     32.99 o 
   1  20  -2      342.58      461.81     68.82 o 
   2  20  -2      158.89      193.15     51.42 o 
   3  20  -2       12.30      -27.29     28.09 o 
   4  20  -2       75.08      131.28     33.86 o 
   5  20  -2        3.86        6.30     32.94 o 
   1  21  -2       76.30      134.72     63.77 o 
   2  21  -2       19.60      -10.57     32.65 o 
   3  21  -2        5.96       49.65     61.01 o 
   4  21  -2       74.94       87.74     35.81 o 
   1  22  -2      130.96      188.48     66.37 o 
   2  22  -2       87.32      120.86     36.91 o 
   3  22  -2      160.15      173.39     61.22 o 
   4  22  -2       25.16       44.24     36.46 o 
   1  23  -2        9.68      -31.15     55.77 o 
   2  23  -2       79.36      117.05     38.30 o 
   3  23  -2       33.56       28.48     36.38 o 
   2   0  -1      422.12      299.21     25.95 o 
   4   0  -1      107.88      106.34     21.26 o 
   6   0  -1     1120.20      980.17     63.52 o 
   8   0  -1      178.61       37.50     50.60 o 
  10   0  -1       16.77       40.59     57.95 o 
   1   1  -1     4802.31     3008.14    191.70 o 
   2   1  -1     6116.94     6550.73    169.80 o 
   3   1  -1      372.58      356.89     14.20 o 
   4   1  -1     8627.56     8375.42    219.72 o 
   5   1  -1       76.94      137.11     15.17 o 
   6   1  -1     2403.12     2236.42     77.44 o 
   7   1  -1      133.60      111.51     21.09 o 
   8   1  -1      248.53      130.74     28.24 o 
   9   1  -1      236.05      142.99     41.72 o 
  10   1  -1      110.23       61.95     40.87 o 
   1   2  -1     8879.22     8787.08    225.06 o 
   3   2  -1      340.53      349.56     14.54 o 
   4   2  -1       16.93       66.77     15.96 o 
   5   2  -1      441.95      536.28     24.49 o 
   6   2  -1      373.46      388.29     41.09 o 
   7   2  -1       84.25       -2.37     19.97 o 
   8   2  -1       62.11       13.57     25.96 o 
   9   2  -1        1.19      -55.31     55.04 o 
  10   2  -1        1.27      -84.32     56.21 o 
   0   3  -1     5419.66     3917.29    315.64 o 
   1   3  -1    18660.54    20580.79    526.67 o 
   2   3  -1     2984.97     2848.28     75.55 o 
   3   3  -1      652.61      592.58     20.21 o 
   4   3  -1      734.23      741.04     27.31 o 
   5   3  -1     1317.83     1257.40     39.88 o 
   6   3  -1      578.56      568.92     27.14 o 
   7   3  -1     1094.38     1004.86     45.74 o 
   8   3  -1      289.53      277.36     34.46 o 
   9   3  -1      568.69      407.96     67.81 o 
   1   4  -1     1466.55     1001.07     55.13 o 
   2   4  -1      380.13      259.78     10.88 o 
   3   4  -1      838.10      972.74     40.57 o 
   4   4  -1      514.33      338.85     17.19 o 
   5   4  -1       87.00      110.45     14.96 o 
   6   4  -1      197.00      235.07     19.70 o 
   7   4  -1      328.77      340.81     26.50 o 
   8   4  -1        0.27      -36.56     26.31 o 
   9   4  -1      175.06       18.35     55.04 o 
   0   5  -1      686.85     1133.10    259.47 o 
   1   5  -1    10058.28    10204.51    304.81 o 
   2   5  -1      230.60      132.76      9.92 o 
   3   5  -1     6149.30     5975.11    157.06 o 
   4   5  -1     1033.14      948.72     36.95 o 
   5   5  -1     1784.88     1674.57     50.57 o 
   6   5  -1      271.55      302.57     21.38 o 
   7   5  -1     1399.24     1181.81     68.17 o 
   8   5  -1      109.54       70.25     48.11 o 
   9   5  -1      376.49      365.70     43.32 o 
   1   6  -1       19.81       44.97      6.77 o 
   2   6  -1     1155.37      933.03     42.75 o 
   4   6  -1       33.41       36.21      9.85 o 
   5   6  -1      222.53      113.49     16.47 o 
   6   6  -1      531.39      526.60     26.20 o 
   7   6  -1      261.00      203.74     26.23 o 
   8   6  -1       23.41       43.64     31.39 o 
   9   6  -1       21.23      -45.92     39.11 o 
   0   7  -1     1631.90     1288.29    267.92 o 
   1   7  -1      746.39      552.95     22.12 o 
   2   7  -1     2378.51     2711.59    104.11 o 
   3   7  -1     5611.10     5223.83    152.13 o 
   4   7  -1     3158.75     2814.54     77.56 o 
   5   7  -1     2125.24     2027.31     58.99 o 
   6   7  -1     1044.88      985.07     36.96 o 
   7   7  -1      294.50      316.85     53.50 o 
   8   7  -1       95.47       52.91     32.10 o 
   9   7  -1       66.54       72.28     37.79 o 
   1   8  -1      174.50       64.18      8.63 o 
   2   8  -1        1.79       21.76      5.43 o 
   3   8  -1      426.82      325.26     15.45 o 
   5   8  -1      345.90      364.73     19.47 o 
   6   8  -1       13.26      -12.68     18.32 o 
   7   8  -1      693.10      654.01     45.25 o 
   8   8  -1       20.27      -39.24     34.24 o 
   9   8  -1        4.28        6.42     60.63 o 
   0   9  -1     7829.35     8373.90    766.00 o 
   2   9  -1     6999.10     7439.67    203.04 o 
   3   9  -1       61.18       92.08      6.38 o 
   4   9  -1     1880.55     1882.01     81.51 o 
   5   9  -1      919.65      850.27     36.34 o 
   6   9  -1      755.63      719.48     71.99 o 
   7   9  -1        2.68        4.59     28.97 o 
   8   9  -1      798.36      740.03     79.68 o 
   9   9  -1       88.77       32.22     46.49 o 
   1  10  -1     1066.85     1021.53     37.35 o 
   2  10  -1      947.63      879.42     28.84 o 
   3  10  -1       29.18       57.56      6.18 o 
   4  10  -1      127.58       99.44     16.68 o 
   5  10  -1      195.17      182.42     18.94 o 
   6  10  -1      105.68      119.50     27.66 o 
   7  10  -1        7.07       18.76     31.48 o 
   8  10  -1        2.19      -26.73     32.76 o 
   9  10  -1       15.04      -13.82     41.01 o 
   0  11  -1     8503.76     8511.04   1012.41 o 
   1  11  -1      963.10      875.60     34.09 o 
   2  11  -1     3099.66     3017.14     85.07 o 
   3  11  -1      209.81      187.36     19.42 o 
   4  11  -1      309.05      426.27     31.97 o 
   5  11  -1     1161.23     1014.37     41.41 o 
   6  11  -1      599.72      602.40     67.87 o 
   7  11  -1      156.63      173.19     34.37 o 
   8  11  -1      710.03      699.08     78.21 o 
   9  11  -1       39.88       -1.33     35.56 o 
   1  12  -1      489.46      545.62     26.03 o 
   2  12  -1      525.84      509.76     21.04 o 
   3  12  -1       77.07       73.37     19.01 o 
   4  12  -1      332.19      362.26     28.93 o 
   5  12  -1      195.01      226.81     48.36 o 
   6  12  -1       17.06        1.47     24.84 o 
   7  12  -1       40.89       18.90     30.85 o 
   8  12  -1       12.86       -9.55     35.02 o 
   0  13  -1      720.88      728.39     37.01 o 
   1  13  -1     1058.74      997.37     39.34 o 
   2  13  -1      422.03      359.49     23.05 o 
   3  13  -1     3685.02     3784.00    143.10 o 
   4  13  -1       77.68       92.07     22.73 o 
   5  13  -1     2011.99     1997.03    248.91 o 
   6  13  -1      136.36      181.09     29.37 o 
   7  13  -1      350.95      342.86     58.68 o 
   8  13  -1       87.51       66.97     42.78 o 
   1  14  -1      500.36      457.91     24.73 o 
   2  14  -1        3.70        0.32     11.08 o 
   3  14  -1      249.21      198.06     41.29 o 
   4  14  -1      190.00       47.25     22.27 o 
   5  14  -1      197.31      118.00     24.99 o 
   6  14  -1      108.13      102.00     28.45 o 
   7  14  -1      160.36      140.92     68.40 o 
   8  14  -1       42.42       14.26     38.14 o 
   0  15  -1     1011.52     1053.08     50.90 o 
   1  15  -1      860.67      854.75     36.60 o 
   2  15  -1      214.00      222.35     19.90 o 
   3  15  -1     3883.74     3776.96    146.60 o 
   4  15  -1       56.26       67.01     21.79 o 
   5  15  -1      810.53      880.67     90.18 o 
   6  15  -1       38.89       37.21     30.30 o 
   7  15  -1      268.37      291.08     45.30 o 
   8  15  -1      126.14      103.65     61.45 o 
   1  16  -1       40.44       88.77     16.41 o 
   2  16  -1      267.42      279.26     26.06 o 
   3  16  -1       93.03       18.86     21.24 o 
   4  16  -1      115.42       96.46     23.89 o 
   5  16  -1       95.74       50.61     27.39 o 
   6  16  -1      257.88      266.82     37.67 o 
   7  16  -1       95.07       92.07     36.35 o 
   0  17  -1     1858.33     2051.94    313.09 o 
   1  17  -1     1408.64     1475.18    108.42 o 
   2  17  -1     1393.04     1338.45     61.86 o 
   3  17  -1       47.75       25.79     23.32 o 
   4  17  -1      127.06      189.01     38.16 o 
   5  17  -1      378.44      401.09     37.36 o 
   6  17  -1      112.58      104.38     33.40 o 
   7  17  -1       71.31      124.21     51.75 o 
   1  18  -1      250.11      253.41     40.22 o 
   2  18  -1      150.97      181.33     26.16 o 
   3  18  -1      191.55      224.62     27.08 o 
   4  18  -1      154.23        4.12     25.92 o 
   5  18  -1        8.14       10.75     29.19 o 
   6  18  -1       35.46        7.30     32.54 o 
   7  18  -1        5.34      -12.28     32.90 o 
   0  19  -1     1330.15     1413.55     97.22 o 
   1  19  -1      160.38      116.38     29.24 o 
   2  19  -1      751.75      727.24     42.95 o 
   3  19  -1       79.66       10.99     24.12 o 
   4  19  -1      658.33      667.76     92.20 o 
   5  19  -1      185.18      203.71     34.03 o 
   6  19  -1      421.21      517.99    102.12 o 
   1  20  -1      117.30      137.26     21.42 o 
   2  20  -1       95.81       51.89     24.93 o 
   3  20  -1      172.16      179.81     29.03 o 
   4  20  -1        4.30       14.56     26.37 o 
   5  20  -1       28.95       -0.16     29.43 o 
   6  20  -1      144.93      162.90     34.71 o 
   0  21  -1      161.57      278.14     51.41 o 
   1  21  -1      381.90      400.60     62.83 o 
   2  21  -1      157.52      183.21     66.01 o 
   3  21  -1      137.39      116.66     26.71 o 
   4  21  -1      666.25      682.61     99.87 o 
   5  21  -1      376.96      363.33     86.24 o 
   1  22  -1       43.57       98.56     40.82 o 
   2  22  -1       76.23      103.51     27.44 o 
   3  22  -1       21.89       32.26     27.39 o 
   4  22  -1        4.86       27.57     30.90 o 
   5  22  -1       10.84       13.24     34.98 o 
   0  23  -1      122.94      174.92     51.38 o 
   1  23  -1      617.98      607.46     43.49 o 
   2  23  -1       59.70       71.34     28.51 o 
   3  23  -1      413.77      413.60     67.19 o 
   4  23  -1      137.18      168.73     35.15 o 
   1  24  -1       53.81       80.82     28.43 o 
   2  24  -1        8.03       16.12     27.57 o 
   3  24  -1      130.03      147.84     31.61 o 
   4  24  -1       13.15       -1.40     41.21 o 
   1  25  -1      507.53      446.26     65.14 o 
   2  25  -1       38.74       58.77     30.06 o 
   1  26  -1       30.46       85.30     50.96 o 
   2   0   0     7197.45     6551.89    241.05 o 
   4   0   0     1374.58      982.44     44.43 o 
   6   0   0     3975.92     3837.55    185.17 o 
   8   0   0      395.24      247.98     48.56 o 
  10   0   0      534.72      676.31     76.15 o 
   1   1   0       16.59       39.88      7.26 o 
   2   1   0     1408.80     1507.77     92.50 o 
   3   1   0      584.79      636.23     21.42 o 
   5   1   0      326.71      453.42     21.22 o 
   6   1   0      142.44      297.42     39.32 o 
   7   1   0      434.65      567.73     51.54 o 
   8   1   0       14.82        3.38     46.41 o 
   9   1   0        0.05       35.71     33.06 o 
  10   1   0      156.53      143.32     40.81 o 
   1   2   0       43.99       68.60      9.26 o 
   2   2   0     9319.37     9322.61    420.37 o 
   3   2   0     4188.22     3846.46    101.81 o 
   4   2   0     3960.33     4058.45    108.42 o 
   5   2   0     4971.90     5073.34    135.19 o 
   6   2   0     1318.72     1217.55     40.19 o 
   7   2   0      631.18      701.35     36.53 o 
   8   2   0     1255.19     1212.49     98.83 o 
   9   2   0       72.27       96.33     63.93 o 
  10   2   0      189.01      233.68     43.28 o 
   1   3   0      277.56      408.09     17.75 o 
   2   3   0        8.19       28.31      8.15 o 
   3   3   0      300.32      307.07     14.35 o 
   4   3   0      217.60      298.00     30.22 o 
   5   3   0      588.50      546.97     30.63 o 
   6   3   0      133.33      210.66     31.42 o 
   7   3   0      974.51      835.59     50.76 o 
   8   3   0      243.89      283.18     35.74 o 
   9   3   0       14.56       51.76     35.40 o 
  10   3   0        4.41       29.44     36.46 o 
   0   4   0     5745.31     6825.83    214.78 o 
   1   4   0    11309.43    13738.77    665.60 o 
   2   4   0      998.00     1045.94     60.20 o 
   3   4   0    14975.44    14633.10    519.67 o 
   4   4   0     1244.89     1343.40     39.05 o 
   5   4   0     5231.96     4532.72    139.29 o 
   6   4   0      118.94      167.74     30.99 o 
   7   4   0      704.46      872.51     42.67 o 
   8   4   0       48.96      155.81     35.48 o 
   9   4   0      180.90      156.08     38.80 o 
  10   4   0        0.30       -4.58     38.66 o 
   1   5   0      119.98      154.67     12.56 o 
   2   5   0     2101.61     2094.03     72.06 o 
   3   5   0      161.86      260.37     37.79 o 
   4   5   0      789.42      899.00     93.60 o 
   5   5   0        1.40        4.79     13.37 o 
   6   5   0      444.96      506.17     35.67 o 
   7   5   0      206.47      189.43     23.66 o 
   8   5   0       11.00       85.37     33.75 o 
   9   5   0        9.73      -47.73     39.45 o 
  10   5   0       24.61       54.38     39.93 o 
   0   6   0     2081.44     2079.98     66.40 o 
   1   6   0    10145.14    11143.57    296.57 o 
   2   6   0     2736.87     2624.00    257.35 o 
   3   6   0     8330.70     8889.95    348.19 o 
   4   6   0       78.01      164.74     22.35 o 
   5   6   0     1994.42     1799.95     57.22 o 
   6   6   0       82.36      134.88     19.21 o 
   7   6   0     1604.30     1632.14    121.04 o 
   8   6   0      945.19      967.29     63.64 o 
   9   6   0      458.13      445.98     46.67 o 
  10   6   0      111.10      179.98     88.12 o 
   1   7   0        4.23       20.54      9.11 o 
   2   7   0      162.66      214.32     27.80 o 
   3   7   0      723.73      672.77     54.55 o 
   4   7   0     1706.13     2074.18    143.55 o 
   5   7   0        5.29       -5.54     28.67 o 
   6   7   0      227.46      341.02     24.56 o 
   7   7   0       66.99       59.45     42.09 o 
   8   7   0       15.34       32.31     30.87 o 
   9   7   0      150.99      140.78     37.70 o 
   0   8   0    22768.40    24440.48    762.41 o 
   1   8   0     7340.35     7963.80    194.23 o 
   2   8   0     3879.33     3814.71    103.51 o 
   3   8   0      236.71      263.09     24.25 o 
   4   8   0     2236.39     2552.93    187.87 o 
   5   8   0       10.42       26.25     15.37 o 
   6   8   0     2441.83     2201.65    199.39 o 
   7   8   0      489.54      581.08     42.96 o 
   8   8   0      263.20      336.19     42.71 o 
   9   8   0      314.28      464.38    118.79 o 
   1   9   0      444.92      520.81     19.96 o 
   2   9   0      372.14      402.22     18.65 o 
   3   9   0     1668.72     1855.64    168.99 o 
   4   9   0       17.49       36.50     13.40 o 
   5   9   0        0.49       19.79     15.77 o 
   6   9   0      265.07      238.63     51.38 o 
   7   9   0      145.99      302.44     30.61 o 
   8   9   0       49.19       40.93     25.97 o 
   9   9   0       56.33       58.49     54.08 o 
   0  10   0      922.14      664.62     24.74 o 
   1  10   0        4.56       26.66      5.22 o 
   2  10   0     4687.91     4912.19    133.12 o 
   3  10   0      509.76      590.68     36.85 o 
   4  10   0     7709.74     8108.56    360.05 o 
   5  10   0      224.52      228.69     22.75 o 
   6  10   0     2280.26     2460.83    172.22 o 
   7  10   0       37.09       88.15     24.17 o 
   8  10   0      272.94      378.71     66.00 o 
   9  10   0        2.06       39.58     53.78 o 
   1  11   0       51.39       77.88      6.96 o 
   2  11   0      261.25      329.11     40.43 o 
   3  11   0       88.70       82.78      9.34 o 
   4  11   0        1.55       37.82     10.45 o 
   5  11   0        0.29       19.54     13.16 o 
   6  11   0      902.58      879.20     73.93 o 
   7  11   0       22.45       84.11     26.35 o 
   8  11   0      294.64      252.05     40.53 o 
   9  11   0        4.28        1.94     46.43 o 
   0  12   0       21.16       31.82      8.37 o 
   1  12   0     6178.56     6652.64    163.70 o 
   2  12   0     3249.35     3662.60    100.32 o 
   3  12   0     2290.54     2264.13    141.91 o 
   4  12   0     2493.19     2632.30    200.95 o 
   5  12   0      192.96      180.13     20.99 o 
   6  12   0      288.35      404.08     64.13 o 
   7  12   0      519.40      607.96     69.36 o 
   8  12   0      146.42      236.80     92.77 o 
   9  12   0      320.52      375.58     66.97 o 
   1  13   0      290.20      321.26     16.06 o 
   2  13   0      103.10      106.36      9.83 o 
   3  13   0      123.92      161.05     12.07 o 
   4  13   0      531.00      469.72     37.54 o 
   5  13   0      273.96      349.12     34.63 o 
   6  13   0       47.04       61.48     27.91 o 
   7  13   0       72.28       91.06     46.94 o 
   8  13   0       25.33      -15.79     45.13 o 
   1  14   0     5731.92     5509.08    136.92 o 
   2  14   0       38.22       92.89     13.20 o 
   3  14   0     2238.93     2176.77     95.88 o 
   4  14   0       16.46       64.15     15.13 o 
   5  14   0      614.42      802.98    100.27 o 
   6  14   0        2.80       33.37     28.53 o 
   7  14   0     1039.39     1046.14    137.85 o 
   8  14   0        3.40      -18.39     84.16 o 
   1  15   0       33.52       66.46      8.86 o 
   2  15   0      576.76      511.14     21.02 o 
   3  15   0      496.87      539.26     22.21 o 
   4  15   0      441.27      591.26     49.35 o 
   5  15   0       42.27       81.19     26.87 o 
   6  15   0        8.46       46.28     26.76 o 
   7  15   0       13.01       46.91     33.99 o 
   8  15   0        0.34      -21.44     36.73 o 
   0  16   0       20.06        9.16     11.27 o 
   1  16   0     1996.71     1845.57     49.49 o 
   2  16   0      672.93      621.26     23.92 o 
   3  16   0      556.75      513.62     26.18 o 
   4  16   0     1270.53     1400.59    125.72 o 
   5  16   0      669.02      914.80    149.32 o 
   6  16   0      481.29      362.98     39.04 o 
   7  16   0      363.38      464.80    127.47 o 
   8  16   0       10.04       -4.44     89.30 o 
   1  17   0        6.90       35.05     10.03 o 
   2  17   0     1041.18      947.78     36.49 o 
   3  17   0       73.43       76.54     12.84 o 
   4  17   0        3.35       38.75     16.26 o 
   5  17   0      390.21      430.83     83.13 o 
   6  17   0       36.00       65.73     32.34 o 
   7  17   0      131.79      148.85     38.12 o 
   0  18   0     1243.30     1205.08     44.77 o 
   1  18   0        4.78      -12.20     10.48 o 
   2  18   0     1775.72     1738.77     52.89 o 
   3  18   0      144.62      200.56     19.04 o 
   4  18   0     1847.54     1876.79     84.99 o 
   5  18   0      608.45      848.78    153.90 o 
   6  18   0      541.95      609.55     61.31 o 
   7  18   0        0.51        0.67     33.42 o 
   1  19   0       69.85       49.20     12.02 o 
   2  19   0      246.32      273.22     24.03 o 
   3  19   0      357.11      450.71     27.21 o 
   4  19   0      254.85      412.78     37.87 o 
   5  19   0       23.95       60.13     35.08 o 
   6  19   0       56.79       85.14     33.94 o 
   7  19   0      267.28      363.90     45.61 o 
   0  20   0     2362.30     2142.11     74.05 o 
   1  20   0      264.86      227.30     15.73 o 
   2  20   0     1066.12     1085.27     38.56 o 
   3  20   0        8.51       -1.74     15.31 o 
   4  20   0      302.41      247.48     30.36 o 
   5  20   0        4.31       56.48     29.45 o 
   6  20   0      149.98      192.81     38.33 o 
   1  21   0       58.22       91.40     33.93 o 
   2  21   0      354.14      447.49     29.16 o 
   3  21   0        0.18       -8.61     22.36 o 
   4  21   0      203.99      256.19     31.89 o 
   5  21   0       27.52       67.87     52.56 o 
   6  21   0        3.05       37.87     34.96 o 
   0  22   0      410.53      436.71     34.69 o 
   1  22   0      441.45      465.97     24.19 o 
   2  22   0      162.72      161.85     20.39 o 
   3  22   0      380.74      334.41     32.52 o 
   4  22   0        5.56       11.45     26.85 o 
   5  22   0      509.55      717.13    144.23 o 
   1  23   0       29.03       57.14     19.64 o 
   2  23   0      118.28      100.21     28.99 o 
   3  23   0       52.18       71.36     26.25 o 
   4  23   0       20.52      -39.29     27.44 o 
   5  23   0       19.95       32.30     31.96 o 
   0  24   0       11.50      -20.96     24.04 o 
   1  24   0      368.53      406.35     30.56 o 
   2  24   0        1.14       11.92     39.09 o 
   3  24   0      403.14      503.57     39.31 o 
   4  24   0       15.77      -21.17     28.31 o 
   1  25   0      137.56      159.11     23.75 o 
   2  25   0        2.59       31.98     41.82 o 
   3  25   0        9.50      -17.88     37.50 o 
   0  26   0      239.31      231.25     50.42 o 
   1  26   0       23.76      -49.10     36.22 o 
   2  26   0      230.35      150.51     48.81 o 
   2   0   1      417.44      316.45     36.75 o 
   4   0   1       87.28       63.14     22.33 o 
   6   0   1     1080.07      921.03     71.00 o 
   8   0   1      161.61      118.51     44.56 o 
  10   0   1       14.78       17.83     50.96 o 
   1   1   1     4236.38     2737.99    165.08 o 
   2   1   1     6105.39     7115.09    317.93 o 
   3   1   1      394.23      414.78     14.98 o 
   4   1   1     8596.85     8927.46    618.19 o 
   5   1   1      108.99      130.85     11.13 o 
   6   1   1     2442.88     2411.08    101.85 o 
   7   1   1      175.27      176.82     32.56 o 
   8   1   1      164.74      140.15     34.26 o 
   9   1   1      250.14      266.01     41.10 o 
  10   1   1      108.72       76.58     42.53 o 
   1   2   1     8918.91     9601.38    807.20 o 
   3   2   1      354.81      426.70     18.94 o 
   4   2   1       15.51       31.59     11.93 o 
   5   2   1      443.20      567.67     44.10 o 
   6   2   1      377.55      393.14     89.32 o 
   7   2   1       93.89       20.10     25.71 o 
   8   2   1       68.35       85.42     31.98 o 
   9   2   1        0.20      -20.13     34.91 o 
  10   2   1        4.72        0.79     38.73 o 
   0   3   1     4658.65     3879.61    151.57 o 
   1   3   1    18381.25    21604.61   1051.75 o 
   2   3   1     2672.25     3201.09    520.48 o 
   3   3   1      744.89      775.92     89.98 o 
   4   3   1      752.03      931.29    106.31 o 
   5   3   1     1223.54     1542.90     74.62 o 
   6   3   1      640.17      611.04     29.99 o 
   7   3   1     1078.35     1140.49     61.40 o 
   8   3   1      330.99      344.58     38.54 o 
   9   3   1      588.14      515.69     47.56 o 
   1   4   1     1513.77      990.20     97.18 o 
   2   4   1      399.30      327.06     55.34 o 
   3   4   1      853.12     1127.14    366.45 o 
   4   4   1      547.73      420.42     40.69 o 
   5   4   1       82.75      124.30     33.66 o 
   6   4   1      203.86      304.26     34.41 o 
   7   4   1      321.84      450.99    135.12 o 
   8   4   1        1.59        7.41     29.29 o 
   9   4   1      161.26      116.59     35.50 o 
   0   5   1      686.64     1077.43     93.86 o 
   1   5   1    10560.47     9533.94    369.03 o 
   2   5   1      198.70      150.43     15.22 o 
   3   5   1     6319.12     7570.56   1368.37 o 
   4   5   1     1052.67     1168.45    109.01 o 
   5   5   1     1741.09     2078.58    158.37 o 
   6   5   1      290.88      327.33     23.96 o 
   7   5   1     1345.05     1327.78     88.57 o 
   8   5   1      108.40       96.49     35.29 o 
   9   5   1      362.27      445.84     72.79 o 
   1   6   1       17.57       27.56      6.29 o 
   2   6   1     1162.80      987.25    104.52 o 
   3   6   1      335.59       59.58     37.73 o 
   4   6   1       30.96       43.88     13.54 o 
   5   6   1      182.68      173.50     18.11 o 
   6   6   1      539.56      572.56     31.36 o 
   7   6   1      269.48      359.29    137.43 o 
   8   6   1       24.68      126.29     54.10 o 
   9   6   1       24.92       26.73     61.95 o 
   1   7   1      526.05      564.81     24.58 o 
   2   7   1     2241.33     2792.05    192.71 o 
   3   7   1     5782.86     5823.52    403.83 o 
   4   7   1     3060.98     3515.44    698.53 o 
   5   7   1     2073.08     2557.66    204.73 o 
   6   7   1     1049.94     1206.14     95.91 o 
   7   7   1      340.20      428.90     58.37 o 
   8   7   1       77.76      157.93     52.44 o 
   9   7   1       74.75      108.24     57.22 o 
   1   8   1      176.28       67.82      6.35 o 
   2   8   1        1.60       32.10      7.39 o 
   3   8   1      442.36      372.57     20.78 o 
   5   8   1      362.65      523.85     50.57 o 
   6   8   1        8.73       57.46     20.34 o 
   7   8   1      672.09      769.42     61.05 o 
   8   8   1       17.56       36.89     35.93 o 
   9   8   1       11.10        1.11     35.52 o 
   0   9   1     7774.60     8224.20    590.63 o 
   2   9   1     6848.19     7813.47    272.01 o 
   3   9   1       50.08      119.09     11.60 o 
   4   9   1     1959.66     2234.86    335.12 o 
   5   9   1      891.50     1107.35    125.24 o 
   6   9   1      827.75      757.91     54.17 o 
   7   9   1        2.51       81.31     31.80 o 
   8   9   1      766.14      869.16     59.52 o 
   9   9   1       91.62      167.75     64.06 o 
   1  10   1     1067.92     1054.26     34.61 o 
   2  10   1      920.69      871.93     25.62 o 
   3  10   1       29.21       64.41      9.08 o 
   4  10   1      122.32      124.48     26.98 o 
   5  10   1      193.91      239.57     30.44 o 
   6  10   1      102.50      134.26     25.03 o 
   7  10   1        2.56       30.51     24.05 o 
   8  10   1        7.70       37.01     63.08 o 
   9  10   1       15.31      -18.46     63.01 o 
   0  11   1     8001.79     8444.55    644.21 o 
   1  11   1     1018.24      923.62     40.68 o 
   2  11   1     3072.00     3119.05    124.08 o 
   3  11   1      309.38      223.13     12.39 o 
   4  11   1      339.92      355.55     23.66 o 
   5  11   1     1047.52     1081.97     71.34 o 
   6  11   1      602.45      819.14     40.52 o 
   7  11   1      153.57      199.49     28.58 o 
   8  11   1      741.72      778.40     45.34 o 
   9  11   1       47.06       -3.63     53.26 o 
   1  12   1      488.65      578.42     24.96 o 
   2  12   1      552.30      516.15     18.36 o 
   3  12   1       73.91       80.58      9.76 o 
   4  12   1      364.98      375.41     25.83 o 
   5  12   1      199.03      248.17     19.23 o 
   6  12   1       21.54       52.47     22.49 o 
   7  12   1       38.57       -2.09     25.99 o 
   8  12   1        9.23       63.45     43.98 o 
   0  13   1      768.93      716.63     38.69 o 
   1  13   1     1176.89     1068.89     37.61 o 
   2  13   1      493.82      351.34     15.61 o 
   3  13   1     3790.12     3594.49    115.92 o 
   4  13   1       63.16       99.01     23.81 o 
   5  13   1     1977.36     1898.29     86.20 o 
   6  13   1      101.60      159.96     21.68 o 
   7  13   1      359.87      532.89     45.65 o 
   8  13   1       88.62      149.83     50.82 o 
   1  14   1      498.51      444.60     17.12 o 
   2  14   1        6.12       13.79      8.80 o 
   3  14   1      236.69      197.91     13.15 o 
   5  14   1      182.42      123.75     21.72 o 
   6  14   1       99.81      116.72     21.29 o 
   7  14   1      165.77      171.00     25.83 o 
   8  14   1       41.44      100.68     33.31 o 
   0  15   1     1000.19     1076.03     86.81 o 
   1  15   1      813.01      858.26     38.96 o 
   2  15   1      194.17      208.77     18.27 o 
   3  15   1     3799.38     3795.96     96.83 o 
   4  15   1       38.60       42.83     14.73 o 
   5  15   1      868.14      858.28     86.89 o 
   6  15   1       34.78       91.25     21.28 o 
   7  15   1      275.98      284.69     27.69 o 
   8  15   1      130.71      192.25     56.67 o 
   1  16   1       40.81       93.57     10.25 o 
   2  16   1      270.08      280.94     14.72 o 
   3  16   1      118.06       25.66     11.55 o 
   4  16   1      112.13       55.30     15.35 o 
   5  16   1      129.23       37.57     20.96 o 
   6  16   1      253.65      328.79     32.10 o 
   7  16   1       96.28      146.24     48.86 o 
   0  17   1     1841.12     1828.79    105.31 o 
   1  17   1     1356.21     1430.87     62.15 o 
   2  17   1     1414.99     1293.26     37.59 o 
   3  17   1        4.59       14.95     12.10 o 
   4  17   1      155.10      145.55     17.24 o 
   5  17   1      391.09      463.35     61.04 o 
   6  17   1      114.16      139.16     32.04 o 
   7  17   1       72.92       45.23     88.83 o 
   1  18   1      242.52      223.22     22.25 o 
   2  18   1      148.01      150.83     16.28 o 
   3  18   1      187.99      226.85     15.74 o 
   4  18   1      142.47       22.64     20.80 o 
   5  18   1       15.10       41.45     23.32 o 
   6  18   1       30.29       83.64     28.13 o 
   7  18   1        6.90       16.29     40.77 o 
   0  19   1     1454.60     1366.51     97.30 o 
   1  19   1      153.03      186.96     32.14 o 
   2  19   1      831.43      688.02     29.67 o 
   3  19   1       85.37       57.06     13.32 o 
   4  19   1      649.02      613.63     45.56 o 
   5  19   1      184.26      214.34     27.05 o 
   6  19   1      399.54      460.98     36.73 o 
   1  20   1      116.50      105.14     15.76 o 
   2  20   1      102.01       36.69     15.43 o 
   3  20   1      160.93      178.72     24.79 o 
   4  20   1        2.72       19.60     24.67 o 
   5  20   1       24.52       15.44     24.56 o 
   6  20   1      148.50      213.10     41.94 o 
   0  21   1      132.73      238.66     49.70 o 
   1  21   1      320.91      353.77     22.08 o 
   2  21   1      162.30      153.79     18.48 o 
   3  21   1      135.43      148.53     30.74 o 
   4  21   1      645.06      627.65    152.89 o 
   5  21   1      391.08      356.10     38.78 o 
   1  22   1       44.49       47.17     16.49 o 
   2  22   1       77.52      108.42     21.40 o 
   3  22   1       20.87        4.38     25.57 o 
   4  22   1        1.08       12.21     26.07 o 
   5  22   1        9.92        3.88     45.84 o 
   0  23   1      118.92       86.52     24.99 o 
   1  23   1      665.41      579.53     29.30 o 
   2  23   1       54.93       99.09     19.67 o 
   3  23   1      390.33      435.19    129.54 o 
   4  23   1      135.42      150.95     31.83 o 
   1  24   1       53.85       90.61     18.89 o 
   2  24   1        7.22       11.14     19.64 o 
   3  24   1      133.48      117.55     28.63 o 
   4  24   1       10.83        4.91     28.61 o 
   0  25   1        6.73       -6.88     25.38 o 
   1  25   1      518.14      476.55     28.62 o 
   2  25   1       34.88       37.01     20.59 o 
   1  26   1       27.92       45.13     19.98 o 
   2   0   2      634.31      626.62     45.40 o 
   4   0   2      325.26      333.22     40.70 o 
   6   0   2     1429.71     1652.87    111.98 o 
   8   0   2      599.10      764.38     80.59 o 
   1   1   2      160.35      254.93     40.31 o 
   2   1   2     1278.09     1121.89     53.25 o 
   3   1   2      125.95      154.48      8.61 o 
   4   1   2       33.77       92.60     21.62 o 
   5   1   2       34.50      100.30     24.34 o 
   6   1   2        3.41      -10.65     25.38 o 
   7   1   2       34.28       21.04     31.33 o 
   8   1   2        3.53       39.84     39.20 o 
   9   1   2       10.55      -30.29     36.69 o 
   0   2   2     1792.70     2156.47    127.80 o 
   1   2   2     1577.21     1857.38    284.08 o 
   2   2   2     3686.52     4433.72    253.21 o 
   3   2   2     1268.23     1414.25     41.34 o 
   4   2   2      548.67      591.27     27.71 o 
   5   2   2     1601.34     1454.49     73.93 o 
   6   2   2       56.86       88.83     29.36 o 
   7   2   2       11.33       11.90     33.63 o 
   8   2   2      404.02      570.25     91.09 o 
   9   2   2       21.58       25.92     59.63 o 
   1   3   2      813.21      898.69     34.90 o 
   2   3   2      176.41      110.60      8.43 o 
   3   3   2      676.98      536.98     19.65 o 
   4   3   2       24.88       32.93     13.91 o 
   5   3   2      151.68      189.78     20.07 o 
   6   3   2       14.29       11.54     27.39 o 
   7   3   2      183.23      254.26     35.94 o 
   8   3   2       17.91       55.55     37.12 o 
   9   3   2        1.58       44.14    102.57 o 
   0   4   2      168.73      106.44     18.42 o 
   1   4   2      902.74      529.84     31.90 o 
   2   4   2      429.61      433.63     21.71 o 
   3   4   2     2367.00     2538.89    210.24 o 
   4   4   2      631.85      759.96     63.54 o 
   5   4   2     2695.10     2930.43    210.08 o 
   6   4   2       46.69       46.66     28.14 o 
   7   4   2      317.22      351.50     40.34 o 
   8   4   2       11.48       25.96     34.03 o 
   9   4   2       29.81       85.27     38.77 o 
   1   5   2       89.82       77.51     26.10 o 
   2   5   2     2622.97     2592.57    173.81 o 
   3   5   2       51.14      101.20     13.46 o 
   4   5   2       11.32       55.69     18.57 o 
   5   5   2      156.61      273.04     22.04 o 
   6   5   2      210.68      239.59     33.37 o 
   7   5   2       60.60       72.15     56.94 o 
   8   5   2       20.85       55.93     37.13 o 
   9   5   2       19.98       44.35     47.96 o 
   0   6   2      701.18      737.65     97.41 o 
   1   6   2     3028.62     3184.31    121.76 o 
   2   6   2     1764.81     2417.05    197.89 o 
   3   6   2     1111.67     1238.05    115.29 o 
   4   6   2       18.91       24.49     18.27 o 
   5   6   2      301.45      422.49     33.72 o 
   6   6   2       61.94       80.95     34.45 o 
   7   6   2      343.81      408.56     44.65 o 
   8   6   2      453.13      582.29     51.63 o 
   9   6   2      175.97      194.27     47.17 o 
   1   7   2      228.67      450.86     31.08 o 
   2   7   2       60.05       98.95     10.95 o 
   3   7   2      627.84      688.73     49.59 o 
   4   7   2       18.45       50.78     20.43 o 
   5   7   2       50.83       32.24     19.19 o 
   6   7   2      108.07      137.58     23.37 o 
   7   7   2       63.63       92.91     33.88 o 
   8   7   2        4.43       -1.66     40.63 o 
   0   8   2     2178.78     2019.83    246.09 o 
   1   8   2     1362.57     1494.61     55.51 o 
   2   8   2     1026.15      921.55     63.01 o 
   3   8   2       20.69       61.63     37.76 o 
   4   8   2      797.31      956.56     74.51 o 
   5   8   2        9.55       30.80     25.40 o 
   6   8   2      766.54     1061.02     47.49 o 
   7   8   2      210.60      249.75     36.86 o 
   8   8   2      140.18      140.58     42.69 o 
   1   9   2      355.50      448.57     24.66 o 
   2   9   2      115.74        9.88     10.15 o 
   3   9   2      137.86      129.84     13.92 o 
   4   9   2        2.11       24.45     15.53 o 
   5   9   2       66.21       98.85     28.61 o 
   6   9   2      278.16      364.80     31.95 o 
   7   9   2        8.03       81.83     35.22 o 
   8   9   2       19.35        5.26     34.53 o 
   0  10   2      620.99      825.75     73.49 o 
   1  10   2       62.41      101.02     10.10 o 
   2  10   2     2145.85     1486.14    112.72 o 
   3  10   2       70.96      131.96     28.05 o 
   4  10   2     1999.92     2074.91    176.18 o 
   5  10   2      238.67      405.69     37.01 o 
   6  10   2      335.56      429.12     35.60 o 
   7  10   2        2.90       38.85     36.58 o 
   8  10   2       61.23        9.50     36.33 o 
   1  11   2       56.72      115.24     12.69 o 
   2  11   2      178.62      173.43     14.66 o 
   3  11   2       12.31       39.17     17.02 o 
   4  11   2       28.01       43.92     14.94 o 
   5  11   2       12.58       -3.75     28.20 o 
   6  11   2      285.12      343.64     29.78 o 
   7  11   2       16.81       40.55     33.93 o 
   8  11   2       76.85       48.56     39.70 o 
   0  12   2       22.03       16.93     14.35 o 
   1  12   2     1004.26     1086.29     46.75 o 
   2  12   2      542.53      521.32     34.13 o 
   3  12   2      144.57      185.14     29.66 o 
   4  12   2     1054.71      967.37     58.91 o 
   5  12   2      207.41      346.81     56.79 o 
   6  12   2      254.00      306.20     44.82 o 
   7  12   2      245.21      262.21     31.14 o 
   8  12   2        7.17       18.41     40.61 o 
   1  13   2      347.61      433.23     29.08 o 
   2  13   2      383.14      483.82     28.88 o 
   3  13   2      540.07      513.95     39.28 o 
   4  13   2      208.98      277.55     17.66 o 
   5  13   2        3.25      -29.87     19.97 o 
   6  13   2       41.76       35.35     26.95 o 
   7  13   2       40.91       10.35     26.47 o 
   0  14   2      208.78      178.05     51.52 o 
   1  14   2     1978.88     1996.59    141.75 o 
   2  14   2       66.93      150.21     20.72 o 
   3  14   2      566.47      431.46     32.07 o 
   4  14   2       71.44       52.77     13.72 o 
   5  14   2        6.48       -5.53     20.09 o 
   6  14   2       36.49       -3.87     18.64 o 
   7  14   2      264.76      188.08     25.55 o 
   1  15   2       45.11      128.76     20.64 o 
   2  15   2      604.25      594.44     26.82 o 
   3  15   2      123.49      151.28     16.88 o 
   4  15   2       77.76       95.47     16.36 o 
   5  15   2        3.40        1.26     16.81 o 
   6  15   2       13.40       11.94     33.44 o 
   7  15   2       16.06       24.60     38.51 o 
   0  16   2       43.59        1.73     18.54 o 
   1  16   2      655.02      531.89     28.56 o 
   2  16   2      227.20      206.14     18.95 o 
   3  16   2      401.51      478.84     39.61 o 
   4  16   2      614.69      622.85     33.33 o 
   5  16   2      169.45      146.38     22.10 o 
   6  16   2      181.70      211.67     30.52 o 
   7  16   2      102.34      153.34     56.85 o 
   1  17   2       47.60       44.54     14.60 o 
   2  17   2      174.86      156.26     25.37 o 
   3  17   2       94.11      128.13     16.89 o 
   4  17   2       31.98       73.97     17.31 o 
   5  17   2        7.12        3.91     20.75 o 
   6  17   2       82.76      100.07     29.69 o 
   0  18   2      152.65      267.96     27.93 o 
   1  18   2       49.95       33.65     14.91 o 
   2  18   2      292.17      253.57     19.61 o 
   3  18   2      174.39      168.20     19.07 o 
   4  18   2      457.82      426.29     33.06 o 
   5  18   2      120.42       93.51     23.19 o 
   6  18   2      151.40      178.79     79.27 o 
   1  19   2        4.31       52.70     15.91 o 
   2  19   2       94.31       87.86     17.09 o 
   3  19   2       22.92       39.23     16.83 o 
   4  19   2        3.27      -24.09     17.31 o 
   5  19   2       65.21       73.08     41.25 o 
   0  20   2      650.69      641.24     62.86 o 
   1  20   2      353.41      385.88     24.24 o 
   2  20   2      132.95      161.72     19.09 o 
   3  20   2        4.16       12.41     17.81 o 
   4  20   2       91.58       64.33     18.67 o 
   5  20   2        0.87       -4.10     31.92 o 
   1  21   2       76.57      102.60     18.56 o 
   2  21   2       20.74       -8.06     16.59 o 
   3  21   2        6.44       -0.77     17.83 o 
   4  21   2       75.50       52.19     24.30 o 
   0  22   2      700.29      575.33     41.14 o 
   1  22   2      158.16      107.26     20.13 o 
   2  22   2       76.36       72.37     19.41 o 
   3  22   2      165.56      168.45     22.05 o 
   4  22   2       35.65       37.39     49.14 o 
   1  23   2        9.38       24.40     18.64 o 
   2  23   2       80.14       85.61     20.91 o 
   3  23   2       32.49        6.10     19.60 o 
   0  24   2       16.42       47.62     26.42 o 
   1  24   2       13.94      -20.48     18.39 o 
   4   0   3       74.97        3.26     36.76 o 
   6   0   3      233.67      195.91     58.13 o 
   8   0   3       53.94      102.59     65.88 o 
   0   1   3       86.50      188.18     29.70 o 
   1   1   3      222.66      201.27     22.78 o 
   3   1   3       83.94      120.24     60.38 o 
   4   1   3      822.85      719.81     49.49 o 
   5   1   3       22.23       -3.95     32.19 o 
   6   1   3      225.87      188.55     38.37 o 
   7   1   3       25.76       77.96     69.42 o 
   8   1   3       16.13       21.03     59.57 o 
   1   2   3      514.74      767.47     61.56 o 
   2   2   3      126.68      184.44     24.43 o 
   3   2   3      129.60      226.97     26.93 o 
   4   2   3        2.64       68.56     29.19 o 
   5   2   3       73.35       96.51     34.38 o 
   6   2   3       12.88      101.89     38.82 o 
   7   2   3       18.82       84.18     39.82 o 
   8   2   3        6.63       78.68     45.41 o 
   0   3   3      243.22      306.57     34.48 o 
   1   3   3      921.75      721.34     76.84 o 
   2   3   3      364.78      353.95     80.37 o 
   3   3   3        7.09       15.98     24.05 o 
   4   3   3       46.41       60.43     31.69 o 
   5   3   3      105.17      -22.16     34.79 o 
   6   3   3       32.71       61.58     32.79 o 
   7   3   3      157.33      227.86     45.43 o 
   1   4   3        9.26        3.82     19.27 o 
   2   4   3      236.41      464.99     62.05 o 
   3   4   3      349.86      528.88     37.85 o 
   4   4   3       56.99      154.30     25.71 o 
   5   4   3       40.34       26.76     31.29 o 
   6   4   3       40.95       91.32     35.70 o 
   7   4   3       50.42        2.84     36.58 o 
   1   5   3      489.96      416.56     64.37 o 
   2   5   3       27.40      194.27     67.11 o 
   3   5   3      251.02      348.62     25.67 o 
   4   5   3      280.53      332.36     31.48 o 
   5   5   3      151.73       52.64     32.63 o 
   6   5   3       23.17       35.00     48.32 o 
   7   5   3      128.88      190.28     44.68 o 
   1   6   3       21.19       87.99     31.72 o 
   2   6   3      572.93      815.95     62.46 o 
   3   6   3       77.56       66.77     19.66 o 
   4   6   3       35.63       85.32     27.48 o 
   5   6   3        0.77       31.58     32.58 o 
   6   6   3       17.64       92.18     39.82 o 
   7   6   3       37.45       98.01     42.72 o 
   0   7   3       16.05       76.49     28.40 o 
   1   7   3       99.70      197.27     49.23 o 
   2   7   3      236.35      246.10     37.48 o 
   3   7   3      714.09      605.68     46.77 o 
   4   7   3      404.29      442.33     44.29 o 
   5   7   3      283.16      357.31     96.42 o 
   6   7   3       67.98      147.71     37.59 o 
   7   7   3       12.74       40.84     38.53 o 
   1   8   3      112.08      289.60     64.00 o 
   2   8   3       18.67       37.22     20.18 o 
   3   8   3      276.08      377.39     74.40 o 
   5   8   3       11.73       11.46     27.92 o 
   6   8   3       19.63      100.52     41.12 o 
   7   8   3      102.90      143.72     44.16 o 
   0   9   3      415.26      590.09    171.53 o 
   1   9   3       30.25       69.53     28.78 o 
   2   9   3      144.06      159.05     65.42 o 
   3   9   3       24.15       79.88     30.56 o 
   4   9   3       78.98       31.58     24.61 o 
   5   9   3      226.72      332.36     37.16 o 
   6   9   3       98.49      138.54     39.67 o 
   7   9   3       37.14      116.04     44.32 o 
   1  10   3      105.56      270.69     46.85 o 
   2  10   3      433.67      587.88     35.13 o 
   4  10   3       20.85       50.46     21.17 o 
   5  10   3       92.38      185.97     82.99 o 
   6  10   3        4.88       -3.14     36.77 o 
   7  10   3       22.54       66.46     44.33 o 
   0  11   3     1028.74      985.81    217.36 o 
   1  11   3      230.87      397.31     40.05 o 
   2  11   3      281.55      173.60     19.10 o 
   3  11   3       44.57      132.54     32.80 o 
   4  11   3       17.74        6.81     18.84 o 
   5  11   3       84.46      129.39     35.49 o 
   6  11   3       22.38       88.12     43.72 o 
   1  12   3      143.83       76.32     17.30 o 
   2  12   3      127.76      173.16     19.05 o 
   3  12   3       96.57      125.32     23.71 o 
   4  12   3       18.99        5.48     19.24 o 
   5  12   3       11.98       -5.24     26.33 o 
   6  12   3       57.58       66.38     79.79 o 
   0  13   3      147.72       72.48     24.57 o 
   1  13   3       31.67       17.15     16.47 o 
   2  13   3      112.23      167.19     19.66 o 
   3  13   3      236.97      237.22     21.89 o 
   4  13   3        1.90       38.01     21.48 o 
   5  13   3      320.26      284.31     33.80 o 
   6  13   3       12.49        1.62     27.17 o 
   1  14   3       98.91       26.15     16.60 o 
   2  14   3       55.79      107.73     18.79 o 
   3  14   3       38.76       12.50     16.88 o 
   4  14   3       10.72       21.80     18.16 o 
   5  14   3       52.28       54.49     21.41 o 
   0  15   3      323.32      437.09    125.12 o 
   1  15   3        7.55       11.52     16.32 o 
   2  15   3       42.94       43.14     17.34 o 
   3  15   3      369.35      251.70     30.35 o 
   4  15   3       38.19        7.39     18.69 o 
   5  15   3      108.14       80.25     22.57 o 
   1  16   3       15.04       33.29     17.90 o 
   2  16   3       99.91      113.97     19.00 o 
   3  16   3       55.44       49.75     20.37 o 
   4  16   3        8.95       15.11     18.65 o 
   5  16   3       11.59        9.21     22.54 o 
   0  17   3      251.86      306.24     33.02 o 
   1  17   3      137.97      119.46     19.78 o 
   2  17   3      118.84      144.69     20.24 o 
   3  17   3       54.22       26.75     19.55 o 
   4  17   3        2.37        6.16     19.07 o 
   1  18   3       23.49       43.57     20.89 o 
   2  18   3      118.71       54.98     18.67 o 
   3  18   3       69.91      100.54     20.74 o 
   4  18   3        2.50       -7.08     19.64 o 
   0  19   3      180.90       97.17     28.01 o 
   1  19   3       30.78        4.31     17.43 o 
   2  19   3       54.05       74.22     19.66 o 
   3  19   3       40.32       59.72     20.29 o 
   1  20   3       87.20       77.60     20.21 o 
   2  20   3       25.25        2.66     19.11 o 
   4   0   4       47.87       13.66     67.98 o 
   1   1   4       15.42       66.10     32.64 o 
   3   1   4       50.28      266.25     58.38 o 
   4   1   4       33.86      159.07     51.26 o 
   5   1   4        9.00       71.55     45.66 o 
   1   2   4       39.05       48.78     33.28 o 
   2   2   4       35.94       18.39     27.71 o 
   4   2   4       11.09       27.76     48.43 o 
   5   2   4      114.41      146.96     49.68 o 
   1   3   4       33.65       49.79     33.85 o 
   2   3   4       13.31       47.09     33.08 o 
   4   3   4       31.77      -10.82     73.97 o 
   5   3   4       20.14       22.64     49.85 o 
   0   4   4       45.43       52.97     38.14 o 
   1   4   4        1.83       -5.05     32.30 o 
   2   4   4        1.99       35.83     33.35 o 
   4   4   4       45.08        0.52     81.30 o 
   5   4   4       17.49       29.48     45.50 o 
   1   5   4        9.36      -15.70     33.08 o 
   2   5   4       64.86      140.04     39.93 o 
   3   5   4        1.23      -23.33     66.67 o 
   5   5   4        6.26       92.09     77.55 o 
   0   6   4      133.66       19.25     38.01 o 
   1   6   4       29.89      -28.47     33.75 o 
   2   6   4       27.98       58.63    110.11 o 
   3   6   4       45.75       -4.06     64.32 o 
   5   6   4        6.32      140.02     88.19 o 
   1   7   4       67.58      168.74     45.40 o 
   2   7   4       20.97       99.50     72.31 o 
   3   7   4       46.07      101.81     35.54 o 
   4   7   4       48.04       66.29     42.87 o 
   5   7   4       16.97      143.35     87.36 o 
   0   8   4      201.96      427.01   1031.42 o 
   1   8   4      205.60      169.75    137.65 o 
   2   8   4        7.88       46.71     62.39 o 
   3   8   4       81.55      216.97     76.26 o 
   4   8   4        2.08      -49.03     40.22 o 
   1   9   4       71.92      228.99     93.01 o 
   2   9   4       38.16       17.85     36.32 o 
   3   9   4       72.31      146.81     93.44 o 
   4   9   4       45.36       -2.70     38.55 o 
   0  10   4       48.26       -0.22     33.64 o 
   1  10   4       14.77       42.30     24.45 o 
   2  10   4        7.75      -14.89     31.87 o 
   3  10   4       19.91       21.22     33.79 o 
   4  10   4      135.73       36.24     33.93 o 
   1  11   4       54.36      137.13     60.13 o 
   2  11   4       32.04        1.92     27.62 o 
   3  11   4       22.77       30.29     68.66 o 
   0  12   4       58.33       61.17     34.47 o 
   1  12   4       97.51      160.86     60.37 o 
   2  12   4       21.00        2.20     33.80 o 
   3  12   4       21.40      -32.46     28.76 o 
   1  13   4       48.02       30.91     25.85 o 
   2  13   4       17.57       19.03     25.77 o 
   0  14   4        2.09       49.43     59.56 o 
   1  14   4       59.82       83.83     26.20 o 
   2  14   4        1.42      -41.27     27.51 o 
                                                 
